# Supplementary material for: Lipid Nanocarriers-Loaded Nanocomposite as a Suitable Platform to Release Antibacterial and Antioxidant Agents for Immediate Dental Implant Placement Restorative Treatment
Source: Pharmaceutics. 2021 Dec 3;13(12):2072. doi: 10.3390/pharmaceutics13122072 (PMC8706998; doi:10.3390/pharmaceutics13122072)
Supplement: Supplementary file 1 [file pharmaceutics-13-02072-s001.zip]

Archive with 1 entries (1 files):
- pharmaceutics-1472835-supplementary.pdf
